# Supplementary material for: Protein charge distribution in proteomes and its impact on translation
Source: PLoS Comput Biol. 2017 May 22;13(5):e1005549. doi: 10.1371/journal.pcbi.1005549 (PMC5460897; doi:10.1371/journal.pcbi.1005549)
Supplement: S2 Table — GO analysis of the 144 S.cerevisiae’s proteins with N-terminal net charges ≥ +8. (XLSX) [file pcbi.1005549.s006.xlsx]

## Sheet: Plan1
NGRL = Number of genes in reference list;
NGUL = Number of genes in uploaded list;
Net charge ≥ +8
	Reference list	upload_1
Mapped IDs:	6728 out of 6728	125 out of 125
Unmapped IDs:	0	19
Multiple mapping information:	0	36
GO cellular component complete	NGRL	NGUL	expected	Fold Enrichment	+/-	P value
nuclear nucleosome	12	5	0.22	22.43	+	0.00245
preribosome, large subunit precursor	91	15	1.69	8.87	+	1.43e-07
cytosolic small ribosomal subunit	70	11	1.3	8.46	+	6.67e-05
cytosolic large ribosomal subunit	98	13	1.82	7.14	+	3.08e-05
90S preribosome	90	10	1.67	5.98	+	0.00555
nucleolus	291	23	5.41	4.25	+	3.02e-06
