# Supplementary material for: Protein charge distribution in proteomes and its impact on translation
Source: PLoS Comput Biol. 2017 May 22;13(5):e1005549. doi: 10.1371/journal.pcbi.1005549 (PMC5460897; doi:10.1371/journal.pcbi.1005549)
Supplement: S3 Table — GO analysis of all S.cerevisiae’s proteins separated by their Monosome:Polysome scores. (XLSX) [file pcbi.1005549.s007.xlsx]

## Sheet: Plan1
NGRL = Number of genes in reference list;
NGUL = Number of genes in uploaded list;
ORF < 590 (1029)
	Reference list	upload_1
Mapped IDs:	6728 out of 6728	898 out of 899
Unmapped IDs:	0	131
Multiple mapping information:	0	147
GO cellular component complete	NGRL	NGUL	expected	Fold Enrichment	+/-	P value
cytosolic small ribosomal subunit	70	45	9.35	4.81	+	1.53E-14
precatalytic spliceosome	18	11	2.41	4.57	+	2.92E-02
cytosolic large ribosomal subunit	98	59	13.09	4.51	+	3.23E-18
U4/U6 x U5 tri-snRNP complex	30	17	4.01	4.24	+	7.37E-04
mitochondrial intermembrane space	61	31	8.15	3.80	+	4.30E-07
mitochondrial large ribosomal subunit	50	19	6.68	2.84	+	4.59E-02
Monosome enriched (204)
	Reference list	upload_1
Mapped IDs:	6728 out of 6728	162 out of 162
Unmapped IDs:	0	42
Multiple mapping information:	0	0
GO cellular component complete	NGRL	NGUL	expected	Fold Enrichment	+/-	P value
cyclin-dependent protein kinase holoenzyme complex	22	7	.53	13.21	+	9.04E-04
nucleus	2348	103	56.54	1.82	+	7.21E-11
No enrichment (1908)
	Reference list	upload_1
Mapped IDs:	6728 out of 6728	1608 out of 1610
Unmapped IDs:	0	300
Multiple mapping information:	0	8
GO cellular component complete	NGRL	NGUL	expected	Fold Enrichment	+/-	P value
tethering complex	43	29	10.29	2.82	+	8.25E-04
U2-type spliceosomal complex	60	34	14.36	2.37	+	4.44E-03
cullin-RING ubiquitin ligase complex	48	27	11.49	2.35	+	4.26E-02
nuclear chromatin	150	74	35.89	2.06	+	7.60E-06
nuclear chromosome part	301	145	72.03	2.01	+	3.31E-12
nuclear transcription factor complex	87	42	20.82	2.02	+	1.75E-02
condensed chromosome	129	55	30.87	1.78	+	3.24E-02
nucleoplasm part	260	110	62.22	1.77	+	9.44E-06
chromosomal region	206	87	49.30	1.76	+	3.39E-04
Polysome enriched (1009)
	Reference list	upload_1
Mapped IDs:	6728 out of 6728	958 out of 960
Unmapped IDs:	0	51
Multiple mapping information:	0	38
GO cellular component complete	NGRL	NGUL	expected	Fold Enrichment	+/-	P value
chaperonin-containing T-complex	11	9	1.57	5.73	+	2.64E-02
proteasome core complex	16	11	2.28	4.82	+	1.84E-02
proteasome storage granule	26	17	3.71	4.58	+	2.61E-04
cytoplasmic stress granule	89	54	12.70	4.25	+	1.94E-15
90S preribosome	90	54	12.84	4.21	+	3.11E-15
proteasome regulatory particle	24	14	3.42	4.09	+	9.61E-03
small-subunit processome	52	30	7.42	4.04	+	2.04E-07
preribosome, large subunit precursor	91	52	12.98	4.00	+	9.24E-14
polysome	34	19	4.85	3.92	+	5.68E-04
vesicle coat	31	16	4.42	3.62	+	1.07E-02
actin cortical patch	60	27	8.56	3.15	+	2.20E-04
nucleolar part	74	32	10.56	3.03	+	4.48E-05
nuclear DNA-directed RNA polymerase complex	106	34	15.12	2.25	+	1.17E-02
cytosolic ribosome	185	55	26.40	2.08	+	3.45E-04
cell projection part	128	38	18.26	2.08	+	2.03E-02
nucleoplasm	296	79	42.24	1.87	+	9.32E-05
Top 300 polysome enriched (300)
	Reference list	upload_1
Mapped IDs:	6728 out of 6728	286 out of 288
Unmapped IDs:	0	14
Multiple mapping information:	0	8
GO cellular component complete	NGRL	NGUL	expected	Fold Enrichment	+/-	P value
polysome	34	11	1.46	7.56	+	2.46E-04
cytoplasmic stress granule	89	25	3.81	6.56	+	1.77E-10
preribosome, large subunit precursor	91	20	3.90	5.13	+	2.94E-06
90S preribosome	90	15	3.85	3.89	+	7.30E-03
nucleolus	291	41	12.46	3.29	+	2.08E-08
cytosolic ribosome	185	23	7.92	2.90	+	4.52E-03
